# Supplementary material for: Lgr5 Methylation in Cancer Stem Cell Differentiation and Prognosis-Prediction in Colorectal Cancer
Source: PLoS One. 2015 Nov 24;10(11):e0143513. doi: 10.1371/journal.pone.0143513 (PMC4657969; doi:10.1371/journal.pone.0143513)
Supplement: S1 Data — (XLSX) [file pone.0143513.s001.xlsx]

## Sheet: data
Patient ID	Methylation	suvival time (month)	status
#1	methylation	120	0		status
#2	methylation	67	0		1 indicated the death and ensore patients
#3	unmethylation	120	0		0 indicated the suvival patients
#4	methylation	115	0
#5	unmethylation	120	1
#6	methylation	120	0
#7	unmethylation	120	0
#8	methylation	120	0
#9	unmethylation	98	0
#10	unmethylation	65	0
#11	methylation	38	1
#12	unmethylation	120	0
#13	methylation	45	1
#14	methylation	18	1
#15	unmethylation	120	0
#16	unmethylation	120	0
#17	unmethylation	120	0
#18	unmethylation	64	1
#19	methylation	120	0
#20	unmethylation	100	0
#21	unmethylation	103	0
#22	methylation	45	1
#23	unmethylation	120	0
#24	unmethylation	100	0
#25	unmethylation	75	1
#26	unmethylation	120	0
#27	unmethylation	120	0
#28	unmethylation	71	1
#29	methylation	60	1
#30	unmethylation	80	1
#31	unmethylation	120	0
#32	methylation	65	1
#33	methylation	43	1
#34	unmethylation	100	0
#35	unmethylation	109	0
#36	unmethylation	120	0
#37	unmethylation	120	0
#38	methylation	40	1
#39	unmethylation	100	0
#40	methylation	120	0
#41	unmethylation	48	1
#42	unmethylation	64	0
#43	unmethylation	100	0
#44	unmethylation	22	1
#45	unmethylation	48	1
#46	methylation	120	0
#47	unmethylation	120	0
#48	methylation	120	0
#49	unmethylation	120	0
#50	unmethylation	120	0
#51	methylation	85	1
#52	methylation	120	0
#53	methylation	120	0
#54	unmethylation	84	1
#55	unmethylation	120	0
#56	unmethylation	100	0
#57	methylation	120	0
#58	unmethylation	76	1
#59	unmethylation	54	1
#60	unmethylation	100	0
#61	methylation	95	1
#62	unmethylation	25	1
#63	unmethylation	100	0
#64	methylation	63	1
#65	unmethylation	78	1
#66	unmethylation	45	1
#67	methylation	120	0
#68	unmethylation	54	1
#69	methylation	118	0
#70	unmethylation	120	0
#71	unmethylation	31	0
#72	unmethylation	15	1
#73	methylation	85	1
#74	unmethylation	18	0
#75	unmethylation	61	0
#76	methylation	95	1
#77	unmethylation	32	0
#78	methylation	120	0
#79	unmethylation	75	1
#80	unmethylation	26	0
#81	methylation	40	1
#82	unmethylation	120	0
#83	unmethylation	54	1
#84	methylation	31	0
#85	methylation	120	0
#86	methylation	120	0
#87	unmethylation	120	0
#88	methylation	100	0
#89	methylation	120	0
#90	methylation	120	0
#91	unmethylation	100	0
#92	methylation	58	1
#93	unmethylation	100	0
#94	methylation	78	1
#95	unmethylation	120	0
#96	unmethylation	48	0
#97	methylation	45	1
#98	methylation	67	1
#99	methylation	78	1
#100	methylation	48	0
#101	unmethylation	48	1
#102	methylation	120	0
#103	unmethylation	120	0
#104	unmethylation	120	0
#105	unmethylation	100	0
#106	unmethylation	12	1
#107	methylation	18	1
#108	methylation	120	0
#109	unmethylation	100	0
#110	methylation	100	0
#111	unmethylation	56	1
#112	unmethylation	35	1
#113	methylation	14	1
#114	methylation	46	1
#115	unmethylation	100	0
#116	methylation	19	1
#117	methylation	20	1
#118	unmethylation	120	0
#119	unmethylation	112	0
#120	methylation	30	1
#121	methylation	89	1
#122	unmethylation	100	0
#123	unmethylation	46	1
#124	unmethylation	25	1
#125	methylation	58	1
#126	methylation	13	1
#127	unmethylation	100	0
#128	unmethylation	58	1
#129	methylation	23	1
#130	unmethylation	47	1
#131	methylation	100	0
#132	unmethylation	56	1
#133	unmethylation	100	0
#134	unmethylation	120	0
#135	unmethylation	120	0
#136	methylation	43	1
#137	unmethylation	100	0
#138	methylation	76	1
#139	methylation	65	1
#140	unmethylation	69	1
#141	unmethylation	52	1
#142	unmethylation	100	0
#143	methylation	40	1
#144	unmethylation	70	1
#145	methylation	46	1
#146	unmethylation	100	0
#147	methylation	54	1
#148	unmethylation	120	0
#149	unmethylation	120	0
#150	unmethylation	100	0
#151	unmethylation	120	0
#152	unmethylation	70	1
#153	unmethylation	100	0
#154	methylation	57	1
#155	unmethylation	100	0
#156	unmethylation	61	0
#157	methylation	72	1
#158	methylation	37	1
#159	unmethylation	100	0
#160	unmethylation	91	1
#161	methylation	77	1
#162	unmethylation	120	0
#163	unmethylation	56	1
#164	unmethylation	51	1
#165	methylation	118	0
#166	methylation	63	1
#167	unmethylation	120	0
#168	unmethylation	100	0
#169	methylation	72	1
